# Supplementary material for: Novel N-4-(5-Amino-7-substituted-triazolotriazinepiperazin-1-yl) Norfloxacin Analogues Exhibit Potent and Selective Anticancer Activity via Topoisomerase Inhibition, Cell-Cycle Arrest, and Apoptosis in A 431 Skin Carcinoma Cells
Source: Pharmaceuticals (Basel). 2026 Apr 22;19(5):657. doi: 10.3390/ph19050657 (PMC13209770; doi:10.3390/ph19050657)
Supplement: Supplementary file 1 [file pharmaceuticals-19-00657-s001.zip]

Archive with 1 entries (1 files):
- pharmaceuticals-4248753-supplementary.pdf
